# Supplementary material for: Novel lncRNA LncMSTRG.11341.25 Promotes Osteogenic Differentiation of Human Bone Marrow Stem Cells via the miR-939-5p/PAX8 Axis
Source: Research (Wash D C). 2025 Feb 6;8:0601. doi: 10.34133/research.0601 (PMC11798881; doi:10.34133/research.0601)
Supplement: Supplementary 1 — Figure 2D Tables S1 to S3 [file research.0601.f1.zip › Lnc.MSTRG11341.25.xlsx]

## Sheet: Sheet1
MSTRG.11341.25	CAGTCCCTGCTGACACTGTGCAGGAGGCAGCAAGCCGAACCATGGACTGAGCCCTGGAGGGGCTCAGGTC
	CTTCCTCCAGGGGGCCTCCTGGTGGGAGGGATTCTTGGAGTTAGAGCTGTCTCAAGTGTTTGCACCTCTC
	CATAGTTCAGTGAATCTGCCCTGGGAACAGGCCAGACTTCGTCGCAGTGGCACAACTCAGTCTACACATG
	GGTTTGTGAATGGTACTGTGCACAGCtatgtctgtgtgggtgtgtctgtgtgtgcctctgtgtatatgtg
	ggtatgCTGAAGGGGAGGTGTACACGAGCATGTGTGTGTATCCAGGTCTCTCAGCACTCACTCAGCGTGT
	GTCCGGGACTCAGGGACTTGGTGGCCACGCAGCTGTCCATAGGGAGGTTGAATGGTTGCTGCACTTTGGT
	CCGGATGATTCTGTGATGAAGAGAAGAAAGGCCATGAGAGAGAAGAGGAGGAAAGAGAACTCATGGCTGC
	CCCAGacccagtcgcctttttgacaccccttttgggtatctccaaggcacttgaaactcaactgtccaca
	gtcaagtctgtgaccctactccgcatgcctagtcctcctcagttgtccgcatttcatgattggtaccatc
	agtcactcaaggccaaaacagagatggggcttaacctctgcttccctctctttcctatcaaacccatcat
	caagttctgtgttttgaccttgtgaaccttgccaacgttgacccctctctgcgtctctccatcagcacct
	tagtgcatgtcatcaccagtgttccagggtcactcagtggcccacgcccatcccctcttggccctttcta
	agtgattctccctactgcagccagagtggactttctgaaatgcaagttggcttaaaatctgccaagggtt
	tcccattgctttatgaccaaaggcaagaagatataacacagcccccagcctctgaaaggtcacctctgct
	gacatcttcaacttcagcctaccttgtgctcccctgctcTTTATCTACTGGttttcttttctttctttct
	ttttttttttgagatagagtcttgctcttgtcgcccaggctggagtccagtggcgtgatctcagctcact
	gcaacctctgcctcccatgttcaagtggttttcctgcttcagtctcccaagtagctaggattacaggcac
	tcgccaccacacccagttaatttttgcatttttagaagagatggggtttcaccatgttggccaggttggt
	ctcgaacgcctgatctcaggtgatccacctgccttggcctcccaaagtgctgggattacaggcatgagcc
	actgcacctggccTATCTACTGGTTTTCTTTTGATCCTATTAGCCACAGGGCCTTTGCATAACTGTCTGA
	GCTCTTTTCACCTAGTTCTCTTATTGTTTTTTACTCAAGGGAAGACTTTCATGAACTTCATAAACCAAAT
	AATCCTGTGCTACCTTGCATATCTTCATGttccttttcttagcaggacttacagctgcatttttacaata
	ttttttgtaggtagttgattaatatctgtgttctcattagactgtaagctccgcaaagatgggctttgtg
	tgtcccagggcctagcacaaaatgaatgagtgaattatgtgtgaatgaattaatgaacaagcgagtgagt
	aagtaaatgattgattgaggcagtgagtgaatcattgagggactaaacgaatgaatgcttgaatgTGGGC
	TGGGTTAGGGGTCTGATGGCTTAGAAAAGGATCAATTCATGAAGATTCTTTTATTGAATGAAAGCAGATG
	TGGTGTTTGAGGAAGGAAACTGTAGATAGCACACTATGGCTGGGGGCCAGGGGGAGGGTGCCCCATAGCA
	TGGGGCAAGGGAGGAGGCAGGGAGGTATGATATCTGCCTGGAGCCAGGTGTGCTCCCTGCCTGATTGTTC
	AGCATCAGGCCCCTTCCCGGCCTCTGCTCCACCCAAGCCAGGCCTTTCTTGTCTCTTTCCTGATTTCCCC
	AAAGCCCAGGGGCCCCAGCCTGACACCAGAGGCTGCTTTCTCTCTTACCTATTAATGGAGCTGACACTGG
	GCACAGTGTCATTGTCACAGACGCCCTCAGCCAGGAGCCGGTCTCGGATCTCCCAGGCAAACATGGTAGG
	GTTCTGGCGTTTGTAGTCCCCAATCTTCTCCACCACCTTGGGGGTGGCCACCTTGGGCTTGGAGCCCCCT
	ATCACTCCAGGCCGGATGCTGCCAGTCTCGTAGTACCTACTCCAATAGAGAATCCCAAAGAATTACCCAA
	TAAGCAGGTGGGGTCTTTAGACAGGGATTTAGCCAGAGCCTCCCTCCTCTCTGAGGCTTCTGGGTAGGGG
	TATGAGAGTGAAATGTGCCTCCAAGGCTGGTCTCAAACGCTTGATGTGCATGGAACTATCTGTTTCCCTC
	ACTTGGGTAGGTTCATGCTACTGCCAAACCAGCACCCTCTGCTAAAGGCCTCACCTTGGCTTCTCTCTCT
	TCCTTCCCTCTGGCCAGTCTCTTGTGTCCTAGCATCTGCAACAGCCATTGTATGGGGCACAAAAGATTTC
	CCTTCTAAGAAAGGAAATCTTGGTGTGCCTGATGTGTGAATGACAGGGGCACAGCAGTTTGCTCTATCCA
	GCTTCTTTTGGCTAAAGCACGACTGAGGttttttttgttttttttttttgttttttgagacagggtctca
	atctgtcacccaggctagaatgcaatgggacaagcttggctcacttcaaactctgcctcccaggttcagg
	agaattgcttgaacctgggaggtggaggttgtgatgatcccagatcgcatcattgcactccagcctgggc
	aacaagagcgaaattccgtcaaaaaaaagaaaaaaaaGGGAGGTGGGGGTGCTCTAAGCCTCTGCCCTGG
	GCAGTAAGTCAGGAGGAAAAGCCCTCTGGCCAAACACCCAGCAAGAAGGATGCAATGACCCATCTTCCTG
	GTGGACACAACGGGTGAGCTTGGGCACAGCTTCCACCTATGCCTGTCCAGGCAAGTCTTCCTAGTGACTG
	CTTCTCCACTAGGGCTGGAAGAGTGCTTGGAGGGCCTTCAGGAGAGCCCAGATGGTGGGCAGAGGGGCCT
	TTGCCCAGTCCTAAGCCCATTCCTCTGGTCCTCACTGGCCAGAGTGCCATTTGTGAATTGCTGTAGCCAT
	TTGCCCTCACTGCATCATTGTTGCCTTCCGGCTCTTTTGGGTCCAGGCACTGAACACAAGGGGGCGCCAG
	ACAGCCACCCAAACACAGACAAGACCTTCAGCAGTCCAGCTTTGTCCTCATTTTCCAGAAGTTTCCGGGC
	CGTATCCACCCAAACCTAGGTGTTTAGGCTGGGACCTCTATATCTGAAAGCAAGGTTTCTTAGAGGTGGA
	GGTTCTTCACCTCTACAAATGTGAAGCAGGTTTaaaaaaaaTGCCATTCTGGGGTGGCATGAATTGGGTA
	TTGTGCCttttttttAAAAAAAGAAAACGACGCTGTAAGTTGTGTGGGACATTGCTCTTAATTATTATGA
	AGGACTGACTCGCATCCTTAGAAACCCAAACCCTCAGGAAGCCACCTGAGAGGTTATTTACCGTTATCAG
	CAAGCATTGTAGTGCTGGGAAAGATGCATTCACATTTCTGGCCCCTAAACGGTGAATTCTCTGGTGCTTA
	TTTTATTTGACTGTCTTCTGAATGACTTTGTGTTACTGTGGAAAGAGTCTTGGGCCTGATCCCTTCTTTG
	ACACTGCCTGTTTTAGTCTTATCATTTGAGAAAGTGGGttt
hsa-miR-939-5p	TGGGGAGCTGAGGCTCTGGGGGTG
novel-m0166-5p	GTGTAGAATAAGTGGGAGGCCCCCT
